# Supplementary material for: Formulation, Preparation, Characterization, and Evaluation of Dicarboxylic Ionic Liquid Donepezil Transdermal Patches
Source: Pharmaceutics. 2022 Jan 16;14(1):205. doi: 10.3390/pharmaceutics14010205 (PMC8812279; doi:10.3390/pharmaceutics14010205)
Supplement: Supplementary file 1 [file pharmaceutics-14-00205-s001.zip]

Archive with 1 entries (1 files):
- pharmaceutics-1525849-supp-for confirmation.pdf
